# Supplementary material for: A Cost Analysis of Cardiac Magnetic Resonance Imaging in the Diagnostic Pathway of Patients Presenting With Unexplained Acute Myocardial Injury and Culprit-Free Coronary Angiography
Source: Front Cardiovasc Med. 2021 Oct 20;8:749668. doi: 10.3389/fcvm.2021.749668 (PMC8564112; doi:10.3389/fcvm.2021.749668)
Supplement: Supplementary file 1 [file Data_Sheet_1.xlsx]

## Sheet: Costing CMR Calculator
Cost Analysis Calculator
Cost of Bleed	1782	Annual rate of Bleeding on DAPT (%)			2
Cost of MI + Ticagrelor	2188	Annual rate of Bleeding on NSA (%)			0.6
Cost of CMR	385	Annual rate of Bleeding no agent (%)			0.46
Annual Cost of Ticagrelor	710	Mortality Rate in 1st year with diagnosis of MINOCA (%)			3.4
Annual Cost of NSA	10	Mortality Rate after first year			2.8
Inflation rate	0.03	% of population @ risk of MI not on DAPT*			0.085	*Don't Adjust - This value varies depending on % of patients on NSA - Assuming a 25% actual MI proportion requiring DAPT
% Of population with MI requiring DAPT	0.25	Additional Rate of MI when not on DAPT			0.026
	DAPT/NSA Use
% on DAPT	0.66
% on NSA only	0.34
	Cost at 1 Year	Cost at 2 Years	Cost at 3 Years	Cost at 4 Years	Cost at 5 Years	Cost at 6 Years	Cost at 7 Years	Cost at 8 Years	Cost at 9 Years	Cost at 10 Years	Number of Bleeds/10 years		Number of Additional MI/10 years
Cost of Standard Practice of 1000 patients	507402	529342	551215	573025	594771	616454	638077	659639	681143	702589	60.1253		7.22361
Cost of CMR Guided Practice of 1000 patients	580058	591186	602268	613302	624290	635231	646126	656975	667778	678535	45.8561		0
Cost difference CMR guided Vs Contemporary Practice	72656.2	61844.8	51052.1	40277.1	29519	18776.7	8049.26	-2664.28	-13364.9	-24053.6	14.2692		7.22361
Cost per patient (CMR guided vs Contemporary Practice)	72.6562	61.8448	51.0521	40.2771	29.519	18.7767	8.04926	-2.66428	-13.3649	-24.0536

## Sheet: Non CMR Guided Pathway
Non CMR Guided Pathway																Uk £
Annual % Prob of Bleed on DAPT		2				Annual % Prob of Bleed on DAPT		2							Cost of Major Bleeding Event	1782
Annual % Probability of Bleed on NSA		0.6				Annual % Probability of Bleed on NSA		0.6							Cost of CMR	385
Annual % Probability of Bleed on Nothing		0.46				Annual % Probability of Bleed on Nothing		0.46							Annual Cost of NSA	10
Annual % of death 1st year in MINOCA		3.4				Annual % of death 1st year in MINOCA		3.4
Annual % of death after 1 year		2.8				Annual % of death after 1 year		2.8							Cost of Ticagrelor	710
															Inflation rate	0.03
DAPT Population						NSA Population						Total Population	Number of Bleeds	Number Remaining
	Population	Number of Bleeds	Number of Deaths	Number remaining			Population	Number of Bleeds	Number of Deaths	Number remaining					Cost of Ticagrelor	Cost of Aspirin	Cost of Bleed	Cost of CMR	Cost of medications+bleeds	Year of Inflation	Cost corrected for inflation
Year 1	660	13.2	22.44	624.36		Year 1	340	2.04	11.56	326.4		Year 1	15.24	1000	468600	10000	27157.7	0	505758	0	505758
Year 2	624.36	3.74616	17.4821	603.132		Year 2	326.4	1.9584	9.1392	315.302		Year 2	5.70456	950.76		9507.6	10165.5		19673.1	1	20263.3
Year 3	603.132	3.61879	16.8877	582.625		Year 3	315.302	1.89181	8.82847	304.582		Year 3	5.5106	918.434		9184.34	9819.9		19004.2	2	20161.6
Year 4	582.625	3.49575	16.3135	562.816		Year 4	304.582	1.82749	8.5283	294.226		Year 4	5.32324	887.207		8872.07	9486.02		18358.1	3	20060.4
Year 5	562.816	3.3769	15.7588	543.68		Year 5	294.226	1.76536	8.23834	284.223		Year 5	5.14225	857.042		8570.42	9163.5		17733.9	4	19959.7
Year 6	543.68	3.26208	15.223	525.195		Year 6	284.223	1.70534	7.95823	274.559		Year 6	4.96742	827.903		8279.03	8851.94		17131	5	19859.5
Year 7	525.195	3.15117	14.7055	507.339		Year 7	274.559	1.64735	7.68765	265.224		Year 7	4.79853	799.754		7997.54	8550.97		16548.5	6	19759.8
Year 8	507.339	3.04403	14.2055	490.089		Year 8	265.224	1.59134	7.42627	256.206		Year 8	4.63538	772.563		7725.63	8260.24		15985.9	7	19660.6
Year 9	490.089	2.94053	13.7225	473.426		Year 9	256.206	1.53724	7.17378	247.495		Year 9	4.47777	746.295		7462.95	7979.39		15442.3	8	19561.9
Year 10	473.426	2.84056	13.2559	457.329		Year 10	247.495	1.48497	6.92987	239.081		Year 10	4.32553	720.921		7209.21	7708.09		14917.3	9	19463.7
		Number of Bleeds	60.1253
		Number of additional MIs	7.22361
					Cost of medications+bleeds	Cost of avoidable MI at year	Total cost at year
				1	505758	1644.06	507402
				2	526021	3320.51	529342
				3	546183	5032.9	551215
				4	566243	6781.85	573025
				5	586203	8568.04	594771
				6	606062	10392.1	616454
				7	625822	12254.8	638077
				8	645483	14156.6	659639
				9	665044	16098.4	681143
				10	684508	18080.7	702589

## Sheet: MI Risk in Non CMR Pathway
MI Risk in Non CMR guided Pathway
Additional Rate of Myocardial infarction not on DAPT	0.026
Population	340
% of population @ risk not on DAPT	0.085
No of Population @ Risk not on DAPT	28.9
Additional Cost of MI over 1 year	2188
Annual % of death 1st year in MINOCA	3.4
Annual % of death after 1 year	2.8
				Inflation rate	0.03
Population at risk		Number of avoidable MI	Mortality in population		Cost in first Year		Cost with Inflation
Year 1	340	0.7514	336.6		1644.06	0	1644.06
Year 2	336.6	0.743886	333.8		1627.62	1	1676.45
Year 3	333.8	0.737698	331		1614.08	2	1712.38
Year 4	331	0.73151	328.2		1600.54	3	1748.96
Year 5	328.2	0.725322	325.4		1587	4	1786.19
Year 6	325.4	0.719134	322.6		1573.47	5	1824.08
Year 7	322.6	0.712946	319.8		1559.93	6	1862.63
Year 8	319.8	0.706758	317		1546.39	7	1901.86
Year 9	317	0.70057	314.2		1532.85	8	1941.76
Year 10	314.2	0.694382	311.4		1519.31	9	1982.35
		Cost of avoidable MI
	Year 1	1644.06
	Year 2	3320.51
	Year 3	5032.9
	Year 4	6781.85
	Year 5	8568.04
	Year 6	10392.1
	Year 7	12254.8
	Year 8	14156.6
	Year 9	16098.4
	Year 10	18080.7

## Sheet: CMR Guided Pathway
CMR Guided
Annual % Prob of Bleed on DAPT		2				Annual % Prob of Bleed on DAPT		2							Cost of Major Bleeding Event	1782
Annual % Probability of Bleed on NSA		0.6				Annual % Probability of Bleed on NSA		0.6							Cost of CMR	385
Annual % Probability of Bleed on Nothing		0.46				Annual % Probability of Bleed on Nothing		0.46							Annual Cost of NSA	10
Annual % of death 1st year in MINOCA		3.4				Annual % of death 1st year in MINOCA		3.4
Annual % of death after 1 year		2.8				Annual % of death after 1 year		2.8							Cost of Ticagrelor	710
															Inflation rate	0.03
DAPT Population						No NSA/DAPT Population							Total Number of Bleeds	Population Remaining on aspirin
	Population	Number of Bleeds	Number of Deaths	Number remaining			Population	Number of Bleeds	Number of Deaths	Number remaining					Cost of Ticagrelor	Cost of Aspirin	Cost of Bleed	Cost of CMR	Total Cost	Year of Inflation	Cost corrected for inflation
Year 1	250	5	8.5	236.5		Year 1	750	3.45	25.5	721.05		Year 1	8.45	250	177500	2500	15057.9	385000	580058	0	580058
Year 2	236.5	1.419	6.622	228.459		Year 2	721.05	3.31683	20.1894	697.544		Year 2	4.73583	236.5		2365	8439.25		10804.2	1	11128.4
Year 3	228.459	1.37075	6.39685	220.691		Year 3	697.544	3.2087	19.5312	674.804		Year 3	4.57946	228.459		2284.59	8160.59		10445.2	2	11081.3
Year 4	220.691	1.32415	6.17936	213.188		Year 4	674.804	3.1041	18.8945	652.805		Year 4	4.42825	220.691		2206.91	7891.13		10098	3	11034.4
Year 5	213.188	1.27913	5.96926	205.939		Year 5	652.805	3.0029	18.2785	631.524		Year 5	4.28203	213.188		2131.88	7630.58		9762.46	4	10987.7
Year 6	205.939	1.23564	5.76631	198.938		Year 6	631.524	2.90501	17.6827	610.936		Year 6	4.14065	205.939		2059.39	7378.63		9438.03	5	10941.3
Year 7	198.938	1.19363	5.57025	192.174		Year 7	610.936	2.81031	17.1062	591.02		Year 7	4.00393	198.938		1989.38	7135.01		9124.38	6	10895
Year 8	192.174	1.15304	5.38086	185.64		Year 8	591.02	2.71869	16.5485	571.752		Year 8	3.87173	192.174		1921.74	6899.43		8821.16	7	10848.9
Year 9	185.64	1.11384	5.19791	179.328		Year 9	571.752	2.63006	16.0091	553.113		Year 9	3.7439	185.64		1856.4	6671.63		8528.03	8	10803
Year 10	179.328	1.07597	5.02118	173.231		Year 10	553.113	2.54432	15.4872	535.082		Year 10	3.62029	179.328		1793.28	6451.35		8244.64	9	10757.4
		Number of bleeds	45.8561
					Year	Cost CMR guided
					1	580058
					2	591186
					3	602268
					4	613302
					5	624290
					6	635231
					7	646126
					8	656975
					9	667778
					10	678535
